# Supplementary material for: Oral Feeding of NICU Infants: A Global Survey of Current Practices and the Potential of Cold Milk Feeding Intervention
Source: Nutrients. 2025 Jul 10;17(14):2289. doi: 10.3390/nu17142289 (PMC12298771; doi:10.3390/nu17142289)
Supplement: Supplementary file 1 [file nutrients-17-02289-s001.zip]

Archive with 1 entries (1 files):
- nutrients-3667811-supplementary.pdf
